# Supplementary material for: Evaluation of the Removal of Selected Phthalic Acid Esters (PAEs) in Municipal Wastewater Treatment Plants Supported by Constructed Wetlands
Source: Molecules. 2021 Nov 18;26(22):6966. doi: 10.3390/molecules26226966 (PMC8621385; doi:10.3390/molecules26226966)
Supplement: Supplementary file 1 [file molecules-26-06966-s001.zip]

Archive with 1 entries (1 files):
- molecules-1422620-supplementary.pdf
